# Supplementary material for: An Assessment of the Longitudinal Construct Validity of the Pain Behavioral Scale (PaBS) in a Saudi Population with Chronic Low Back Pain: A Preliminary Study
Source: Healthcare (Basel). 2023 Jun 14;11(12):1743. doi: 10.3390/healthcare11121743 (PMC10297879; doi:10.3390/healthcare11121743)
Supplement: Supplementary file 1 [file healthcare-11-01743-s001.zip]

Archive with 2 entries (2 files):
- File S1.pdf
- Files S2 and S3.pdf
